# Supplementary material for: Selectivity Studies and Free Energy Calculations of AKT Inhibitors
Source: Molecules. 2024 Mar 10;29(6):1233. doi: 10.3390/molecules29061233 (PMC10975562; doi:10.3390/molecules29061233)
Supplement: Supplementary file 1 [file molecules-29-01233-s001.zip]

Archive with 1 entries (1 files):
- molecules-2829274-supplementary.pdf
